# Supplementary material for: Cytological Studies of 25 Species and Four Varieties of Artemisia (Asteraceae) from China, Toward a Better Understanding of the Variation Patterns of Chromosomes in the Genus
Source: Plants (Basel). 2025 Apr 20;14(8):1253. doi: 10.3390/plants14081253 (PMC12030662; doi:10.3390/plants14081253)
Supplement: Supplementary file 1 [file plants-14-01253-s001.zip]

Archive with 1 entries (1 files):
- plants-3573034-supplementary.pdf
